# Supplementary material for: Source Apportionment of Fine Organic Particulate Matter (PM2.5) in Central Addis Ababa, Ethiopia
Source: Int J Environ Res Public Health. 2021 Nov 4;18(21):11608. doi: 10.3390/ijerph182111608 (PMC8583055; doi:10.3390/ijerph182111608)
Supplement: Supplementary file 1 [file ijerph-18-11608-s001.zip]

Archive with 1 entries (1 files):
- ijerph-1355799-supplementary.pdf
